# Supplementary material for: Impact of Helicoverpa zea (Lepidoptera: Noctuidae) feeding on yield components in double-cropped soybean with determinate and indeterminate growth habits
Source: J Econ Entomol. 2025 Aug 23;118(5):2280–9. doi: 10.1093/jee/toaf211 (PMC12534091; doi:10.1093/jee/toaf211)
Supplement: toaf211_Supplementary_Data [file toaf211_supplementary_data.zip]

Archive with 2 entries (2 files):
- Supplementary File for Review.docx
- Appendix 1.tiff
